# Supplementary material for: Detecting anomalous electricity consumption with transformer and synthesized anomalies
Source: PeerJ Comput Sci. 2023 Dec 4;9:e1721. doi: 10.7717/peerj-cs.1721 (PMC10702936; doi:10.7717/peerj-cs.1721)
Supplement: Supplemental Information 1 [file peerj-cs-09-1721-s001.zip]

Archive with 7 entries (7 files):
- code/cal_metrics.py
- code/Instructions_for_the_code.pdf
- code/plt_ablation_results.py
- code/plt_anomaly_types.py
- code/plt_roc.py
- code/plt_ts_input.py
- code/transformer_detector.py
