# Supplementary material for: Detecting anomalous electricity consumption with transformer and synthesized anomalies
Source: PeerJ Comput Sci. 2023 Dec 4;9:e1721. doi: 10.7717/peerj-cs.1721 (PMC10702936; doi:10.7717/peerj-cs.1721)
Supplement: Supplemental Information 1 [file peerj-cs-09-1721-s001.zip › code/plt_roc.py]

import matplotlib
import matplotlib.pyplot as plt

matplotlib.rcParams['font.family'] = "Times New Roman"
matplotlib.rcParams['pdf.fonttype'] = 42
matplotlib.rcParams['ps.fonttype'] = 42

plt.rc('mathtext', fontset='cm')
plt.rcParams.update({"font.size": 16})

fig = plt.figure(figsize=(15, 6))

plt.subplot(1, 2, 1)
fpr1 = [0, 0.05,  0.10, 0.20, 0.30, 0.40, 0.50, 0.60, 0.70, 0.80, 0.90, 1.0]
tpr1 = [0, 0.613, 0.70, 0.73, 0.74, 0.77, 0.79, 0.85, 0.90, 0.95, 0.96, 1.0]

fpr2 = [0, 0.05,  0.10, 0.20, 0.30, 0.40, 0.50, 0.60, 0.70, 0.80, 0.90, 1.0]
tpr2 = [0, 0.812, 0.83, 0.84, 0.90, 0.93, 0.95, 0.95, 0.96, 0.97, 0.98, 1.0]

fpr3 = [0, 0.05,  0.10, 0.20, 0.30,   0.40, 0.50, 0.60, 0.70, 0.80, 0.90, 1.0]
tpr3 = [0, 0.863, 0.87, 0.90, 0.902, 0.904, 0.92, 0.92, 0.93, 0.94, 0.94, 1.0]

fpr4 = [0, 0.05,  0.10, 0.20, 0.30, 0.40, 0.50, 0.60, 0.70, 0.80, 0.90, 1.0]
tpr4 = [0, 0.887, 0.90, 0.94, 0.95, 0.96, 0.96, 0.97, 0.97, 0.98, 0.98, 1.0]

fpr5 = [0, 0.05,  0.10, 0.20, 0.30, 0.40, 0.50, 0.60, 0.70, 0.80, 0.90, 1.0]
tpr5 = [0, 0.925, 0.93, 0.94, 0.95, 0.96, 0.96, 0.96, 0.97, 0.97, 0.97, 1.0]

fpr6 = [0, 0.05,  0.10, 0.20, 0.30, 0.40, 0.50, 0.60, 0.70, 0.80, 0.90, 1.0]
tpr6 = [0, 0.963, 0.97, 0.97, 0.98, 0.98, 0.98, 0.99, 0.99, 0.99, 0.99, 1.0]


plt.plot(fpr1, tpr1, linewidth="3")
plt.plot(fpr2, tpr2, linewidth="3")
plt.plot(fpr3, tpr3, linewidth="3")
plt.plot(fpr4, tpr4, linewidth="3")
plt.plot(fpr5, tpr5, linewidth="3")
plt.plot(fpr6, tpr6, linewidth="3")


plt.plot([0, 1], [0, 1], 'k--')
plt.xlim([0.0, 1.0])
plt.ylim([0.0, 1.05])
plt.xlabel('False Positive Rate\n(a)')
plt.ylabel('True Positive Rate')
plt.title('ROC Curve')
plt.legend(["SVM", "Wide & Deep CNN", "LSTM", "CNN-LSTM", "Autoencoder", "Transformer (Ours)"])


plt.subplot(1, 2, 2)
fpr1 = [0, 0.05,  0.10, 0.20, 0.30, 0.40, 0.50, 0.60, 0.70, 0.80, 0.90, 1.0]
tpr1 = [0, 0.562, 0.61, 0.65, 0.70, 0.73, 0.76, 0.80, 0.87, 0.94, 0.95, 1.0]

fpr2 = [0, 0.05,  0.10, 0.20, 0.30, 0.40, 0.50, 0.60, 0.70, 0.80, 0.90, 1.0]
tpr2 = [0, 0.800, 0.81, 0.82, 0.89, 0.92, 0.93, 0.93, 0.94, 0.96, 0.99, 1.0]

fpr3 = [0, 0.05,  0.10, 0.20, 0.30, 0.40, 0.50, 0.60, 0.70, 0.80, 0.90, 1.0]
tpr3 = [0, 0.825, 0.85, 0.89, 0.91, 0.91, 0.93, 0.96, 0.96, 0.97, 0.98, 1.0]

fpr4 = [0, 0.05,  0.10, 0.20, 0.30, 0.40, 0.50, 0.60, 0.70, 0.80, 0.90, 1.0]
tpr4 = [0, 0.875, 0.88, 0.89, 0.90, 0.92, 0.94, 0.95, 0.96, 0.96, 0.97, 1.0]

fpr5 = [0, 0.05,  0.10, 0.20, 0.30, 0.40, 0.50, 0.60, 0.70, 0.80, 0.90, 1.0]
tpr5 = [0, 0.900, 0.91, 0.91, 0.95, 0.95, 0.96, 0.96, 0.96, 0.96, 0.98, 1.0]

fpr6 = [0, 0.05,  0.10, 0.20, 0.30, 0.40, 0.50, 0.60, 0.70, 0.80, 0.90, 1.0]
tpr6 = [0, 0.950, 0.953,0.96, 0.97, 0.97, 0.98, 0.98, 0.98, 0.98, 0.99, 1.0]


plt.plot(fpr1, tpr1, linewidth="3")
plt.plot(fpr2, tpr2, linewidth="3")
plt.plot(fpr3, tpr3, linewidth="3")
plt.plot(fpr4, tpr4, linewidth="3")
plt.plot(fpr5, tpr5, linewidth="3")
plt.plot(fpr6, tpr6, linewidth="3")


plt.plot([0, 1], [0, 1], 'k--')
plt.xlim([0.0, 1.0])
plt.ylim([0.0, 1.05])
plt.xlabel('False Positive Rate\n(b)')
plt.ylabel('True Positive Rate')
plt.title('ROC Curve')
plt.legend(["SVM", "Wide & Deep CNN", "LSTM", "CNN-LSTM", "Autoencoder", "Transformer (Ours)"])

# fig.savefig("figures/roc_curves.eps", dpi=300,
#             format="eps", facecolor="w", edgecolor="w", bbox_inches="tight")
plt.show()
