# Supplementary material for: Detecting anomalous electricity consumption with transformer and synthesized anomalies
Source: PeerJ Comput Sci. 2023 Dec 4;9:e1721. doi: 10.7717/peerj-cs.1721 (PMC10702936; doi:10.7717/peerj-cs.1721)
Supplement: Supplemental Information 1 [file peerj-cs-09-1721-s001.zip › code/transformer_detector.py]

import numpy as np


def readucr(filename):
    data = np.loadtxt(filename, delimiter="\t")
    y = data[:, 0]
    x = data[:, 1:]
    return x, y.astype(int)


x_train, y_train = "x_train_dir", "y_train_dir"
x_test, y_test = "x_test_dir", "y_test_dir"


x_train = x_train.reshape((x_train.shape[0], x_train.shape[1], 1))
x_test = x_test.reshape((x_test.shape[0], x_test.shape[1], 1))

n_classes = len(np.unique(y_train))

idx = np.random.permutation(len(x_train))
x_train = x_train[idx]
y_train = y_train[idx]

y_train[y_train == -1] = 0
y_test[y_test == -1] = 0


print(x_train.shape, y_train.shape)
print(x_test.shape, y_test.shape)

"""
## Build the model
Our model processes a tensor of shape `(batch size, sequence length, features)`,
where `sequence length` is the number of time steps and `features` is each input
timeseries.
You can replace your classification RNN layers with this one: the
inputs are fully compatible!
"""

from tensorflow import keras
from tensorflow.keras import layers
from tensorflow.keras.utils import plot_model

"""
We include residual connections, layer normalization, and dropout.
The resulting layer can be stacked multiple times.
The projection layers are implemented through `keras.layers.Conv1D`.
"""


def transformer_encoder(inputs, head_size, num_heads, ff_dim, dropout=0):
    # Attention and Normalization
    x = layers.MultiHeadAttention(
        key_dim=head_size, num_heads=num_heads, dropout=dropout
    )(inputs, inputs)
    x = layers.Dropout(dropout)(x)
    x = layers.LayerNormalization(epsilon=1e-6)(x)
    res = x + inputs

    # Feed Forward Part
    x = layers.Conv1D(filters=ff_dim, kernel_size=1, activation="relu")(res)
    x = layers.Dropout(dropout)(x)
    x = layers.Conv1D(filters=inputs.shape[-1], kernel_size=1)(x)
    x = layers.LayerNormalization(epsilon=1e-6)(x)
    return x + res


"""
The main part of our model is now complete. We can stack multiple of those
`transformer_encoder` blocks and we can also proceed to add the final
Multi-Layer Perceptron classification head. Apart from a stack of `Dense`
layers, we need to reduce the output tensor of the `TransformerEncoder` part of
our model down to a vector of features for each data point in the current
batch. A common way to achieve this is to use a pooling layer. For
this example, a `GlobalAveragePooling1D` layer is sufficient.
"""


def build_model(
    input_shape,
    head_size,
    num_heads,
    ff_dim,
    num_transformer_blocks,
    mlp_units,
    dropout=0.,
    mlp_dropout=0.,
):
    inputs = keras.Input(shape=input_shape)
    x = inputs
    for _ in range(num_transformer_blocks):
        x = transformer_encoder(x, head_size, num_heads, ff_dim, dropout)

    x = layers.GlobalAveragePooling1D(data_format="channels_first")(x)
    for dim in mlp_units:
        x = layers.Dense(dim, activation="relu")(x)
        x = layers.Dropout(mlp_dropout)(x)
    outputs = layers.Dense(n_classes, activation="softmax")(x)
    return keras.Model(inputs, outputs)


"""
## Train and evaluate
"""

input_shape = x_train.shape[1:]

model = build_model(
    input_shape,
    head_size=256,
    num_heads=4,
    ff_dim=4,
    num_transformer_blocks=1,
    mlp_units=[128],
    mlp_dropout=0.4,
    dropout=0.25,
)

model.compile(
    loss="sparse_categorical_crossentropy",
    optimizer=keras.optimizers.Adam(learning_rate=1e-4),
    metrics=["sparse_categorical_accuracy"],
)
model.summary()
plot_model(model, to_file="model.png", show_shapes=True)

callbacks = [keras.callbacks.EarlyStopping(patience=10, restore_best_weights=True)]

model.fit(
    x_train,
    y_train,
    validation_split=0.2,
    epochs=200,
    batch_size=64,
    callbacks=callbacks,
)

model.evaluate(x_test, y_test, verbose=1)
